# Supplementary material for: ﻿Morphology and multigene phylogeny revealed four new species of Geastrum (Geastrales, Basidiomycota) from China
Source: MycoKeys. 2025 Jan 28;113:73–100. doi: 10.3897/mycokeys.113.139672 (PMC11795189; doi:10.3897/mycokeys.113.139672)
Supplement: XML Treatment for Geastrum artocarpicola [file mycokeys.113.139672-treatment1.xml]

<!DOCTYPE tp:taxon-treatment
  PUBLIC "-//TaxonX//DTD Taxonomic Treatment Publishing DTD v0 20100105//EN" "tax-treatment-NSO.dtd">
<tp:taxon-treatment xmlns:tp="http://www.plazi.org/taxpub"><tp:treatment-meta><kwd-group><label>Taxon classification</label><kwd>
                <named-content content-type="kingdom">Fungi</named-content>
              </kwd><kwd>
                <named-content content-type="order">Geastrales</named-content>
              </kwd><kwd>
                <named-content content-type="family">Geastraceae</named-content>
              </kwd></kwd-group><mixed-citation publication-type="journal"><person-group><name><surname>Yang</surname><given-names>Xin</given-names></name><name><surname>Zhu</surname><given-names>Yonggao</given-names></name><name><surname>Duan</surname><given-names>Songjing</given-names></name><name><surname>Wu</surname><given-names>Xingxing</given-names></name><name><surname>Zhao</surname><given-names>Changlin</given-names></name></person-group><article-title>﻿Morphology and multigene phylogeny revealed four new species of <italic><tp:taxon-name><tp:taxon-name-part taxon-name-part-type="genus" reg="Geastrum">Geastrum</tp:taxon-name-part></tp:taxon-name></italic> (<tp:taxon-name><tp:taxon-name-part taxon-name-part-type="order">Geastrales</tp:taxon-name-part></tp:taxon-name>, <tp:taxon-name><tp:taxon-name-part taxon-name-part-type="phylum">Basidiomycota</tp:taxon-name-part></tp:taxon-name>) from China</article-title><source>MycoKeys</source><day>28</day><month>01</month><year>2025</year><volume>113</volume><fpage>73</fpage><lpage>100</lpage><pub-id pub-id-type="doi">10.3897/mycokeys.113.139672</pub-id></mixed-citation></tp:treatment-meta><tp:nomenclature><label>﻿</label><tp:taxon-name>
              <object-id xmlns:xlink="http://www.w3.org/1999/xlink" content-type="arpha" xlink:type="simple">B4602CBD-CB52-53D3-B250-B047FF41C50D</object-id>
              <tp:taxon-name-part taxon-name-part-type="genus" reg="Geastrum">Geastrum</tp:taxon-name-part>
              <tp:taxon-name-part taxon-name-part-type="species" reg="artocarpicola">artocarpicola</tp:taxon-name-part>
              <object-id xmlns:xlink="http://www.w3.org/1999/xlink" content-type="mycobank" xlink:type="simple">856264</object-id>
            </tp:taxon-name><tp:taxon-authority>X. Yang &amp; C.L. Zhao</tp:taxon-authority><tp:taxon-status xmlns:xlink="http://www.w3.org/1999/xlink" xlink:type="simple">sp. nov.</tp:taxon-status><xref ref-type="fig" rid="F2">Figs 2</xref><xref ref-type="fig" rid="F3">, 3</xref></tp:nomenclature><tp:treatment-sec sec-type="Holotype" id="SECID0EILDK"><title>Holotype.</title><p>China • Guangdong Province, Yangjiang, Jiangcheng District, Bitian Lake Park, <named-content xmlns:xlink="http://www.w3.org/1999/xlink" content-type="dwc:verbatimCoordinates" xlink:type="simple"><named-content content-type="geo-json" specific-use="{&#34;type&#34;:&#34;Point&#34;,&#34;coordinates&#34;:[111.966667,21.866667]}" id="NCID0ERLDK" xlink:type="simple">21°52'N, 111°58'E</named-content></named-content>, elev. 27 m, on the living tree of <italic><tp:taxon-name><tp:taxon-name-part taxon-name-part-type="genus" reg="Artocarpus">Artocarpus</tp:taxon-name-part></tp:taxon-name></italic>, 7 June 2024, CLZhao 36079 (<named-content xmlns:xlink="http://www.w3.org/1999/xlink" content-type="dwc:institutional_code" xlink:title="Southwest Forestry University" xlink:href="http://grbio.org/institution/southwest-forestry-college" xlink:type="simple">SWFC</named-content>).</p></tp:treatment-sec><tp:treatment-sec sec-type="etymology" id="SECID0EBMDK"><title>Etymology.</title><p><italic>Artocarpicola</italic> (Lat.): referring to the species growing on <italic>Artocarpus</italic>.</p></tp:treatment-sec><tp:treatment-sec sec-type="description" id="SECID0ELMDK"><title>Description.</title><p><bold>Fruiting body: <italic>Unexpanded basidiomata</italic></bold> 6–11 mm in diameter, 5–8 mm in height, pyriform to ellipsoidal, lightly pink to pinkish buff when fresh, pinkish buff to gray pink upon drying. <bold><italic>Expanded basidiomata</italic></bold> small sized, 0.8–2 cm in diameter, 0.7–1 cm in height. <bold><italic>Exoperidium</italic></bold>: shallowly saccate to deep saccate, dehiscence often less than halfway or halfway down, splits into 7–8 lobes at maturity, lobes 2–6 mm wide, tapered at the front end, rolled outwards, soft and thin upon drying. <bold><italic>Mycelial layer</italic></bold> gray pink, without debris, not easily dislodged. <bold><italic>Fibrous layer</italic></bold> white, tightly attached to the mycelial layer. <bold><italic>Pseudoparenchymatous layer</italic></bold> smooth surface, flesh-pink, easily exfoliation, dried thin, aseptic collar.</p><fig id="F2" position="float" orientation="portrait"><object-id xmlns:xlink="http://www.w3.org/1999/xlink" content-type="doi" xlink:type="simple">10.3897/mycokeys.113.139672.figure2</object-id><object-id xmlns:xlink="http://www.w3.org/1999/xlink" content-type="arpha" xlink:type="simple">5A17FB21-63C8-5B3D-AC6F-AD35AA72BE85</object-id><label>Figure 2.</label><caption><p><italic><tp:taxon-name><tp:taxon-name-part taxon-name-part-type="genus" reg="Geastrum">Geastrum</tp:taxon-name-part><tp:taxon-name-part taxon-name-part-type="species" reg="artocarpicola">artocarpicola</tp:taxon-name-part></tp:taxon-name></italic> (CLZhao 36079, CLZhao 39927) <bold>A, D</bold> the environment of <italic><tp:taxon-name><tp:taxon-name-part taxon-name-part-type="genus" reg="Geastrum">G.</tp:taxon-name-part><tp:taxon-name-part taxon-name-part-type="species" reg="artocarpicola">artocarpicola</tp:taxon-name-part></tp:taxon-name></italic><bold>B, E</bold> unexpanded basidiomata <bold>C, F</bold> basidiomata <bold>G</bold> peristome <bold>H</bold> basidia <bold>I</bold> basidiospores <bold>J</bold> pseudoparenchymatous layer <bold>K</bold> mycelium hyphae <bold>L</bold> capillital hyphae.</p></caption><graphic xmlns:xlink="http://www.w3.org/1999/xlink" xlink:href="mycokeys-113-073-g002.jpg" position="float" orientation="portrait" xlink:type="simple" id="oo_1236742.jpg"><uri content-type="original_file" xlink:type="simple">https://binary.pensoft.net/fig/1236742</uri></graphic></fig><p><bold>Endoperidial body</bold>: Globular, 4–6 mm in diameter, projecting apically, 1–2 mm length, sessile. <bold><italic>Endoperidium</italic></bold> slightly pink when fresh, pale mouse-gray upon drying, with a smooth surface under the dissecting microscope. <bold><italic>Peristome</italic></bold>: wide conical, fibrillose, lighter in color than the endoperidium, distinctly delimited.</p><fig id="F3" position="float" orientation="portrait"><object-id xmlns:xlink="http://www.w3.org/1999/xlink" content-type="doi" xlink:type="simple">10.3897/mycokeys.113.139672.figure3</object-id><object-id xmlns:xlink="http://www.w3.org/1999/xlink" content-type="arpha" xlink:type="simple">AD3DDF57-62E8-5190-9744-71192E515A3A</object-id><label>Figure 3.</label><caption><p><italic><tp:taxon-name><tp:taxon-name-part taxon-name-part-type="genus" reg="Geastrum">Geastrum</tp:taxon-name-part><tp:taxon-name-part taxon-name-part-type="species" reg="artocarpicola">artocarpicola</tp:taxon-name-part></tp:taxon-name></italic> (CLZhao 36079) <bold>A</bold> mycelium hyphae <bold>B</bold> fibrous hyphae <bold>C</bold> pseudoparenchymatous layer <bold>D</bold> basidiospores <bold>E</bold> basidia <bold>F</bold> capillital hyphae. Scale bars: 10 µm (<bold>A–C, E, F</bold>); 5 µm (<bold>D).</bold></p></caption><graphic xmlns:xlink="http://www.w3.org/1999/xlink" xlink:href="mycokeys-113-073-g003.jpg" position="float" orientation="portrait" xlink:type="simple" id="oo_1236743.jpg"><uri content-type="original_file" xlink:type="simple">https://binary.pensoft.net/fig/1236743</uri></graphic></fig><p><bold>Hyphal structure: <italic>Capillitial hyphae</italic></bold>: 2–5.5 µm in diameter, thick-walled, tawny, unbranched, <abbrev xmlns:xlink="http://www.w3.org/1999/xlink" xlink:title="Melzer’s reagent" id="ABBRID0EQQDK" xlink:type="simple">IKI</abbrev>–, <abbrev xmlns:xlink="http://www.w3.org/1999/xlink" xlink:title="cotton clue" id="ABBRID0EUQDK" xlink:type="simple">CB</abbrev>–, tissues unchanged in <abbrev xmlns:xlink="http://www.w3.org/1999/xlink" xlink:title="5% potassium hydroxide water solution" id="ABBRID0EYQDK" xlink:type="simple">KOH</abbrev>. <bold><italic>Exoperidium mycelium layer</italic></bold> outside, mycelium hyphae thick-walled, 3–5 µm in diameter; <bold><italic>fibrous layer</italic></bold> in the middle, formed of the interlacing filament tissue, fibrous hyphae slightly thick-walled, 3–4.5 µm in diameter; <bold><italic>pseudoparenchymatous layer</italic></bold> inside, formed of the angular cell structured, 12–31 × 7–21 µm.</p><p><bold>Basidiospores</bold>: Spherical, (3–)3.5–4(–4.6) × (3.1–)3.5–4(–4.6) µm in diameter, yellowish brown to dark brown, <abbrev xmlns:xlink="http://www.w3.org/1999/xlink" xlink:title="Melzer’s reagent" id="ABBRID0EJRDK" xlink:type="simple">IKI</abbrev>–, <abbrev xmlns:xlink="http://www.w3.org/1999/xlink" xlink:title="cotton clue" id="ABBRID0ENRDK" xlink:type="simple">CB</abbrev>–; spore surface smooth or ornamentation verrucose, 0.4–0.6(–0.8) µm in length, Q = 1.01, Q<sub>m</sub> = 1.01 ± 0.01. <bold><italic>Basidia</italic></bold> 11–20 × 7–8 μm, bubble-shaped to flask shaped, with 6 inconspicuous basidial pedicels.</p></tp:treatment-sec><tp:treatment-sec sec-type="material" id="SECID0EWRDK"><title>Additional specimens examined</title><p><bold>(paratypes).</bold> China • Guangdong Province, Yangjiang, Jiangcheng District, Bitian Lake Park, <named-content xmlns:xlink="http://www.w3.org/1999/xlink" content-type="dwc:verbatimCoordinates" xlink:type="simple"><named-content content-type="geo-json" specific-use="{&#34;type&#34;:&#34;Point&#34;,&#34;coordinates&#34;:[111.966667,21.866667]}" id="NCID0EBSDK" xlink:type="simple">21°52'N, 111°58'E</named-content></named-content>, elev. 27 m, on living tree of <italic><tp:taxon-name><tp:taxon-name-part taxon-name-part-type="genus" reg="Dimocarpus">Dimocarpus</tp:taxon-name-part></tp:taxon-name></italic>, 30 July 2024, CLZhao 39927 (<named-content xmlns:xlink="http://www.w3.org/1999/xlink" content-type="dwc:institutional_code" xlink:title="Southwest Forestry University" xlink:href="http://grbio.org/institution/southwest-forestry-college" xlink:type="simple">SWFC</named-content>).</p></tp:treatment-sec><tp:treatment-sec sec-type="notes" id="SECID0ERSDK"><title>Notes.</title><p>Based on <abbrev xmlns:xlink="http://www.w3.org/1999/xlink" xlink:title="internal transcribed spacers" id="ABBRID0EXSDK" xlink:type="simple">ITS</abbrev>+nLSU+<abbrev xmlns:xlink="http://www.w3.org/1999/xlink" xlink:title="largest subunit of ribosomal polymerase II" id="ABBRID0E2SDK" xlink:type="simple">RPB1</abbrev>+<abbrev xmlns:xlink="http://www.w3.org/1999/xlink" xlink:title="subunit 6 of ATP synthase" id="ABBRID0E6SDK" xlink:type="simple">ATP6</abbrev> data (Fig. <xref ref-type="fig" rid="F1">1</xref>), the species <italic><tp:taxon-name><tp:taxon-name-part taxon-name-part-type="genus" reg="Geastrum">G.</tp:taxon-name-part><tp:taxon-name-part taxon-name-part-type="species" reg="artocarpicola">artocarpicola</tp:taxon-name-part></tp:taxon-name></italic> was closely related to both species <italic><tp:taxon-name><tp:taxon-name-part taxon-name-part-type="genus" reg="Geastrum">G.</tp:taxon-name-part><tp:taxon-name-part taxon-name-part-type="species" reg="mirabile">mirabile</tp:taxon-name-part></tp:taxon-name></italic> and <italic><tp:taxon-name><tp:taxon-name-part taxon-name-part-type="genus" reg="Geastrum">G.</tp:taxon-name-part><tp:taxon-name-part taxon-name-part-type="species" reg="laneum">laneum</tp:taxon-name-part></tp:taxon-name></italic>. The taxon <italic><tp:taxon-name><tp:taxon-name-part taxon-name-part-type="genus" reg="Geastrum">G.</tp:taxon-name-part><tp:taxon-name-part taxon-name-part-type="species" reg="artocarpicola">artocarpicola</tp:taxon-name-part></tp:taxon-name></italic> resembles <italic><tp:taxon-name><tp:taxon-name-part taxon-name-part-type="genus" reg="Geastrum">G.</tp:taxon-name-part><tp:taxon-name-part taxon-name-part-type="species" reg="laneum">laneum</tp:taxon-name-part></tp:taxon-name></italic> and <italic><tp:taxon-name><tp:taxon-name-part taxon-name-part-type="genus" reg="Geastrum">G.</tp:taxon-name-part><tp:taxon-name-part taxon-name-part-type="species" reg="mirabile">mirabile</tp:taxon-name-part></tp:taxon-name></italic> in sharing sessile of endoperidial body. However, <italic><tp:taxon-name><tp:taxon-name-part taxon-name-part-type="genus" reg="Geastrum">G.</tp:taxon-name-part><tp:taxon-name-part taxon-name-part-type="species" reg="laneum">laneum</tp:taxon-name-part></tp:taxon-name></italic> differs from <italic><tp:taxon-name><tp:taxon-name-part taxon-name-part-type="genus" reg="Geastrum">G.</tp:taxon-name-part><tp:taxon-name-part taxon-name-part-type="species" reg="artocarpicola">artocarpicola</tp:taxon-name-part></tp:taxon-name></italic> due to its mycelial layer visible coarse short villus, and its delicately echinulate basidiospores surface (<xref ref-type="bibr" rid="B45">Wang and Bau 2023</xref>); <italic><tp:taxon-name><tp:taxon-name-part taxon-name-part-type="genus" reg="Geastrum">G.</tp:taxon-name-part><tp:taxon-name-part taxon-name-part-type="species" reg="mirabile">mirabile</tp:taxon-name-part></tp:taxon-name></italic> can be distinguished from <italic><tp:taxon-name><tp:taxon-name-part taxon-name-part-type="genus" reg="Geastrum">G.</tp:taxon-name-part><tp:taxon-name-part taxon-name-part-type="species" reg="artocarpicola">artocarpicola</tp:taxon-name-part></tp:taxon-name></italic> by its expanded basidiomata which has a mycoderm at the base, and capillitial hyphae surface debris (<xref ref-type="bibr" rid="B66">Zhou et al. 2007</xref>).</p></tp:treatment-sec><tp:treatment-sec><!--Section generated to contain objects referenced in tp:taxon-treatment.--><fig id="F1" position="float" orientation="portrait"><object-id xmlns:xlink="http://www.w3.org/1999/xlink" content-type="doi" xlink:type="simple">10.3897/mycokeys.113.139672.figure1</object-id><object-id xmlns:xlink="http://www.w3.org/1999/xlink" content-type="arpha" xlink:type="simple">CA1FCEE5-4A7E-5498-AE55-267DA5AE7EC1</object-id><label>Figure 1.</label><caption><p>Maximum likelihood strict consensus tree illustrating the phylogeny of four new species and related species in <italic><tp:taxon-name><tp:taxon-name-part taxon-name-part-type="genus" reg="Geastrum">Geastrum</tp:taxon-name-part></tp:taxon-name></italic> based on <abbrev xmlns:xlink="http://www.w3.org/1999/xlink" xlink:title="internal transcribed spacers" id="ABBRID0EILCK" xlink:type="simple">ITS</abbrev>+<abbrev xmlns:xlink="http://www.w3.org/1999/xlink" xlink:title="large subunit" id="ABBRID0EMLCK" xlink:type="simple">nrLSU</abbrev>+<abbrev xmlns:xlink="http://www.w3.org/1999/xlink" xlink:title="largest subunit of ribosomal polymerase II" id="ABBRID0EQLCK" xlink:type="simple">RPB1</abbrev>+<abbrev xmlns:xlink="http://www.w3.org/1999/xlink" xlink:title="subunit 6 of ATP synthase" id="ABBRID0EULCK" xlink:type="simple">ATP6</abbrev> sequences. Branches are labeled with maximum likelihood bootstrap values ≥ 70%, parsimony bootstrap values &gt; 50% and Bayesian posterior probabilities ≥ 0.95, respectively. New species accessions are in bold, * type material</p></caption><graphic xmlns:xlink="http://www.w3.org/1999/xlink" xlink:href="mycokeys-113-073-g001.jpg" position="float" orientation="portrait" xlink:type="simple" id="oo_1236741.jpg"><uri content-type="original_file" xlink:type="simple">https://binary.pensoft.net/fig/1236741</uri></graphic></fig></tp:treatment-sec><ref-list><ref id="B45"><mixed-citation xmlns:xlink="http://www.w3.org/1999/xlink" xlink:type="simple"><person-group><name name-style="western"><surname>Wang</surname><given-names>X</given-names></name><name name-style="western"><surname>Bau</surname><given-names>T</given-names></name></person-group> (<year>2023</year>) <article-title>Seven new species of the genus <italic><tp:taxon-name><tp:taxon-name-part taxon-name-part-type="genus">Geastrum</tp:taxon-name-part></tp:taxon-name></italic> (<tp:taxon-name><tp:taxon-name-part taxon-name-part-type="order">Geastrales</tp:taxon-name-part></tp:taxon-name>, <tp:taxon-name><tp:taxon-name-part taxon-name-part-type="family">Geastraceae</tp:taxon-name-part></tp:taxon-name>) in China.</article-title><source>Journal of <tp:taxon-name><tp:taxon-name-part taxon-name-part-type="kingdom">Fungi</tp:taxon-name-part></tp:taxon-name> (Basel, Switzerland)</source><volume>9</volume>(<issue>2</issue>): <fpage>251</fpage>–<lpage>276</lpage>. <ext-link xlink:href="10.3390/jof9020251" ext-link-type="doi" xlink:type="simple">https://doi.org/10.3390/jof9020251</ext-link></mixed-citation></ref><ref id="B66"><mixed-citation xmlns:xlink="http://www.w3.org/1999/xlink" xlink:type="simple"><person-group><name name-style="western"><surname>Zhou</surname><given-names>TX</given-names></name><name name-style="western"><surname>Chen</surname><given-names>YH</given-names></name><name name-style="western"><surname>Zhao</surname><given-names>LZ</given-names></name><name name-style="western"><surname>Fu</surname><given-names>H</given-names></name><name name-style="western"><surname>Yang</surname><given-names>B</given-names></name></person-group> (<year>2007</year>) Flora fungorum sinicorum. Vol. 36. <tp:taxon-name><tp:taxon-name-part taxon-name-part-type="family">Geastraceae</tp:taxon-name-part></tp:taxon-name>, <tp:taxon-name><tp:taxon-name-part taxon-name-part-type="family">Nidulariaceae</tp:taxon-name-part></tp:taxon-name>. Science Press, Beijing, 1–167.</mixed-citation></ref></ref-list></tp:taxon-treatment>
