# Supplementary material for: ﻿Morphology and multigene phylogeny revealed four new species of Geastrum (Geastrales, Basidiomycota) from China
Source: MycoKeys. 2025 Jan 28;113:73–100. doi: 10.3897/mycokeys.113.139672 (PMC11795189; doi:10.3897/mycokeys.113.139672)
Supplement: XML Treatment for Geastrum fibulatum [file mycokeys.113.139672-treatment2.xml]

<!DOCTYPE tp:taxon-treatment
  PUBLIC "-//TaxonX//DTD Taxonomic Treatment Publishing DTD v0 20100105//EN" "tax-treatment-NSO.dtd">
<tp:taxon-treatment xmlns:tp="http://www.plazi.org/taxpub"><tp:treatment-meta><kwd-group><label>Taxon classification</label><kwd>
                <named-content content-type="kingdom">Fungi</named-content>
              </kwd><kwd>
                <named-content content-type="order">Geastrales</named-content>
              </kwd><kwd>
                <named-content content-type="family">Geastraceae</named-content>
              </kwd></kwd-group><mixed-citation publication-type="journal"><person-group><name><surname>Yang</surname><given-names>Xin</given-names></name><name><surname>Zhu</surname><given-names>Yonggao</given-names></name><name><surname>Duan</surname><given-names>Songjing</given-names></name><name><surname>Wu</surname><given-names>Xingxing</given-names></name><name><surname>Zhao</surname><given-names>Changlin</given-names></name></person-group><article-title>﻿Morphology and multigene phylogeny revealed four new species of <italic><tp:taxon-name><tp:taxon-name-part taxon-name-part-type="genus" reg="Geastrum">Geastrum</tp:taxon-name-part></tp:taxon-name></italic> (<tp:taxon-name><tp:taxon-name-part taxon-name-part-type="order">Geastrales</tp:taxon-name-part></tp:taxon-name>, <tp:taxon-name><tp:taxon-name-part taxon-name-part-type="phylum">Basidiomycota</tp:taxon-name-part></tp:taxon-name>) from China</article-title><source>MycoKeys</source><day>28</day><month>01</month><year>2025</year><volume>113</volume><fpage>73</fpage><lpage>100</lpage><pub-id pub-id-type="doi">10.3897/mycokeys.113.139672</pub-id></mixed-citation></tp:treatment-meta><tp:nomenclature><label>﻿</label><tp:taxon-name>
              <object-id xmlns:xlink="http://www.w3.org/1999/xlink" content-type="arpha" xlink:type="simple">7DEB6B7D-B9B9-5CEB-9ABD-D1A319C31A75</object-id>
              <tp:taxon-name-part taxon-name-part-type="genus" reg="Geastrum">Geastrum</tp:taxon-name-part>
              <tp:taxon-name-part taxon-name-part-type="species" reg="fibulatum">fibulatum</tp:taxon-name-part>
              <object-id xmlns:xlink="http://www.w3.org/1999/xlink" content-type="mycobank" xlink:type="simple">856265</object-id>
            </tp:taxon-name><tp:taxon-authority>X. Yang &amp; C.L. Zhao</tp:taxon-authority><tp:taxon-status xmlns:xlink="http://www.w3.org/1999/xlink" xlink:type="simple">sp. nov.</tp:taxon-status><xref ref-type="fig" rid="F4">Figs 4</xref><xref ref-type="fig" rid="F5">, 5</xref></tp:nomenclature><tp:treatment-sec sec-type="Holotype" id="SECID0EPYDK"><title>Holotype.</title><p>China • Jiangsu Province, Nanjing, Jiangning County, Diaoyutai Mountain, <named-content xmlns:xlink="http://www.w3.org/1999/xlink" content-type="dwc:verbatimCoordinates" xlink:type="simple"><named-content content-type="geo-json" specific-use="{&#34;type&#34;:&#34;Point&#34;,&#34;coordinates&#34;:[118.916667,31.966667]}" id="NCID0EYYDK" xlink:type="simple">31°58'N, 118°55'E</named-content></named-content>, elev. 93.1 m, on the ground, 28 May 2024, CLZhao 36068 (<named-content xmlns:xlink="http://www.w3.org/1999/xlink" content-type="dwc:institutional_code" xlink:title="Southwest Forestry University" xlink:href="http://grbio.org/institution/southwest-forestry-college" xlink:type="simple">SWFC</named-content>).</p></tp:treatment-sec><tp:treatment-sec sec-type="etymology" id="SECID0EBZDK"><title>Etymology.</title><p><italic>Fibulatum</italic> (Lat.): referring to the generative hyphae with clamp connections of type specimen.</p></tp:treatment-sec><tp:treatment-sec sec-type="description" id="SECID0EJZDK"><title>Description.</title><p><bold>Fruiting body: <italic>Expanded basidiomata</italic></bold> small to medium-sized, 4–6 cm in diameter, 1–2.5 cm in height. <bold><italic>Exoperidium</italic></bold>: shallowly saccate to deep saccate, dehiscence often greater than halfway, splits into 5–6 lobes at maturity, lobes 8–18 mm wide, lobes long and mostly rolled outward, toughened and thin upon drying. <bold><italic>Mycelial layer</italic></bold> clay buff to grayish brown when dry, without debris, not easily dislodged. <bold><italic>Fibrous layer</italic></bold> white, tightly attached to the pseudoparenchymatous layer. <bold><italic>Pseudoparenchymatous layer</italic></bold> smooth surface, white to cream when fresh, cinnamon-buff to olivaceous to grayish brown to fuscous when dry, not deciduous, aseptic collar, thin when dry.</p><fig id="F4" position="float" orientation="portrait"><object-id xmlns:xlink="http://www.w3.org/1999/xlink" content-type="doi" xlink:type="simple">10.3897/mycokeys.113.139672.figure4</object-id><object-id xmlns:xlink="http://www.w3.org/1999/xlink" content-type="arpha" xlink:type="simple">6EDDD1A9-83BB-53D2-BA18-D8B3C3A55230</object-id><label>Figure 4.</label><caption><p><italic><tp:taxon-name><tp:taxon-name-part taxon-name-part-type="genus" reg="Geastrum">Geastrum</tp:taxon-name-part><tp:taxon-name-part taxon-name-part-type="species" reg="fibulatum">fibulatum</tp:taxon-name-part></tp:taxon-name></italic> (CLZhao 36066, CLZhao 36067, CLZhao 36068, CLZhao 36069) <bold>A</bold> the environment of <italic><tp:taxon-name><tp:taxon-name-part taxon-name-part-type="genus" reg="Geastrum">G.</tp:taxon-name-part><tp:taxon-name-part taxon-name-part-type="species" reg="fibulatum">fibulatum</tp:taxon-name-part></tp:taxon-name></italic><bold>B, C</bold> basidiomata <bold>D</bold> peristome <bold>E</bold> basidiospores <bold>F</bold> capillital hyphae <bold>G</bold> pseudoparenchymatous layer <bold>H, I</bold> mycelium hyphae</p></caption><graphic xmlns:xlink="http://www.w3.org/1999/xlink" xlink:href="mycokeys-113-073-g004.jpg" position="float" orientation="portrait" xlink:type="simple" id="oo_1236744.jpg"><uri content-type="original_file" xlink:type="simple">https://binary.pensoft.net/fig/1236744</uri></graphic></fig><p><bold>Endoperidial body</bold>: Globular, 15–25 mm in diameter, projecting apically, 1–5 mm length, sessile. <bold><italic>Endoperidium</italic></bold> of clay pink to clay buff, with a smooth surface and grayish villus visible under the dissecting microscope. <bold><italic>Peristome</italic></bold> silky fibrillose, color lighter than the endoperidium, distinctly delimited.</p><fig id="F5" position="float" orientation="portrait"><object-id xmlns:xlink="http://www.w3.org/1999/xlink" content-type="doi" xlink:type="simple">10.3897/mycokeys.113.139672.figure5</object-id><object-id xmlns:xlink="http://www.w3.org/1999/xlink" content-type="arpha" xlink:type="simple">9DB7F0C3-05DF-5876-9891-42310CAF4534</object-id><label>Figure 5.</label><caption><p><italic><tp:taxon-name><tp:taxon-name-part taxon-name-part-type="genus" reg="Geastrum">Geastrum</tp:taxon-name-part><tp:taxon-name-part taxon-name-part-type="species" reg="fibulatum">fibulatum</tp:taxon-name-part></tp:taxon-name></italic> (CLZhao 36068) <bold>A</bold> mycelium hyphae <bold>B</bold> fibrous hyphae <bold>C</bold> pseudoparenchymatous layer <bold>D</bold> basidiospores <bold>E</bold> capillital hyphae. Scale bars: 10 µm (<bold>A–C, E</bold>); 5 µm (<bold>D).</bold></p></caption><graphic xmlns:xlink="http://www.w3.org/1999/xlink" xlink:href="mycokeys-113-073-g005.jpg" position="float" orientation="portrait" xlink:type="simple" id="oo_1236745.jpg"><uri content-type="original_file" xlink:type="simple">https://binary.pensoft.net/fig/1236745</uri></graphic></fig><p><bold>Hyphal structure: <italic>Capillitial hyphae</italic></bold> 3–6 µm in diameter, thick-walled, olivaceous buff, unbranched, <abbrev xmlns:xlink="http://www.w3.org/1999/xlink" xlink:title="Melzer’s reagent" id="ABBRID0EF4DK" xlink:type="simple">IKI</abbrev>–, <abbrev xmlns:xlink="http://www.w3.org/1999/xlink" xlink:title="cotton clue" id="ABBRID0EJ4DK" xlink:type="simple">CB</abbrev>–; tissues unchanged in <abbrev xmlns:xlink="http://www.w3.org/1999/xlink" xlink:title="5% potassium hydroxide water solution" id="ABBRID0EN4DK" xlink:type="simple">KOH</abbrev>. <bold><italic>Exoperidium mycelium layer</italic></bold> outside, dimitic hyphal system; generative hyphae with clamp connections, thin-walled, colorless, 3.5–6 µm in diameter, skeletal hyphae thick-walled to subsolid, slightly yellowish, 3–5.5 µm in diameter; <bold><italic>fibrous layer</italic></bold> in the middle, formed of the interlacing filament tissue, fibrous hyphae thick-walled to solid, 2.5–6 µm in diameter; <bold><italic>pseudoparenchymatous layer</italic></bold> inside, formed of the angular cell structured, 18–54 × 10–26 µm.</p><p><bold>Basidiospores</bold>: Spherical, 3–3.6(–4) × 3–3.5(–4) µm in diameter, brown, thick-walled, to grayish brown, <abbrev xmlns:xlink="http://www.w3.org/1999/xlink" xlink:title="Melzer’s reagent" id="ABBRID0E54DK" xlink:type="simple">IKI</abbrev>–, <abbrev xmlns:xlink="http://www.w3.org/1999/xlink" xlink:title="cotton clue" id="ABBRID0EC5DK" xlink:type="simple">CB</abbrev>–; spore surface with ornamentation verrucose, 0.5–0.8(–1) µm in length, Q = 1.01, Q<sub>m</sub> = 1.01 ± 0.01.</p></tp:treatment-sec><tp:treatment-sec sec-type="material" id="SECID0EI5DK"><title>Additional specimens examined</title><p><bold>(paratypes).</bold> China • Jiangsu Province, Nanjing, Jiangning County, Diaoyutai Mountain, <named-content xmlns:xlink="http://www.w3.org/1999/xlink" content-type="dwc:verbatimCoordinates" xlink:type="simple"><named-content content-type="geo-json" specific-use="{&#34;type&#34;:&#34;Point&#34;,&#34;coordinates&#34;:[118.916667,31.966667]}" id="NCID0ET5DK" xlink:type="simple">31°58'N, 118°55'E</named-content></named-content>, elev. 93.1 m, on the ground, 28 May 2024, CLZhao 36066; CLZhao 36067; CLZhao 36069(<named-content xmlns:xlink="http://www.w3.org/1999/xlink" content-type="dwc:institutional_code" xlink:title="Southwest Forestry University" xlink:href="http://grbio.org/institution/southwest-forestry-college" xlink:type="simple">SWFC</named-content>).</p></tp:treatment-sec><tp:treatment-sec sec-type="notes" id="SECID0E35DK"><title>Notes.</title><p>Based on dataset of <abbrev xmlns:xlink="http://www.w3.org/1999/xlink" xlink:title="internal transcribed spacers" id="ABBRID0EC6DK" xlink:type="simple">ITS</abbrev>+nLSU+<abbrev xmlns:xlink="http://www.w3.org/1999/xlink" xlink:title="largest subunit of ribosomal polymerase II" id="ABBRID0EG6DK" xlink:type="simple">RPB1</abbrev>+<abbrev xmlns:xlink="http://www.w3.org/1999/xlink" xlink:title="subunit 6 of ATP synthase" id="ABBRID0EK6DK" xlink:type="simple">ATP6</abbrev> data (Fig. <xref ref-type="fig" rid="F1">1</xref>), <italic><tp:taxon-name><tp:taxon-name-part taxon-name-part-type="genus" reg="Geastrum">Geastrum</tp:taxon-name-part><tp:taxon-name-part taxon-name-part-type="species" reg="fibulatum">fibulatum</tp:taxon-name-part></tp:taxon-name></italic> was sister to <italic><tp:taxon-name><tp:taxon-name-part taxon-name-part-type="genus" reg="Geastrum">G.</tp:taxon-name-part><tp:taxon-name-part taxon-name-part-type="species" reg="michelianum">michelianum.</tp:taxon-name-part></tp:taxon-name></italic> The taxon <italic><tp:taxon-name><tp:taxon-name-part taxon-name-part-type="genus" reg="Geastrum">G.</tp:taxon-name-part><tp:taxon-name-part taxon-name-part-type="species" reg="fibulatum">fibulatum</tp:taxon-name-part></tp:taxon-name></italic> resembles <italic><tp:taxon-name><tp:taxon-name-part taxon-name-part-type="genus" reg="Geastrum">G.</tp:taxon-name-part><tp:taxon-name-part taxon-name-part-type="species" reg="fuscogleba">fuscogleba</tp:taxon-name-part></tp:taxon-name></italic> and <italic><tp:taxon-name><tp:taxon-name-part taxon-name-part-type="genus" reg="Geastrum">G.</tp:taxon-name-part><tp:taxon-name-part taxon-name-part-type="species" reg="melanocephalum">melanocephalum</tp:taxon-name-part></tp:taxon-name></italic> in sharing verrucose basidiospores. However, <italic><tp:taxon-name><tp:taxon-name-part taxon-name-part-type="genus" reg="Geastrum">G.</tp:taxon-name-part><tp:taxon-name-part taxon-name-part-type="species" reg="fuscogleba">fuscogleba</tp:taxon-name-part></tp:taxon-name></italic> differs from <italic><tp:taxon-name><tp:taxon-name-part taxon-name-part-type="genus" reg="Geastrum">G.</tp:taxon-name-part><tp:taxon-name-part taxon-name-part-type="species" reg="fibulatum">fibulatum</tp:taxon-name-part></tp:taxon-name></italic> by its arched expanded basidiomata, and its larger basidiospores (4.5–7 µm, <xref ref-type="bibr" rid="B10">Domínguez and Castellano 1996</xref>); the species <italic><tp:taxon-name><tp:taxon-name-part taxon-name-part-type="genus" reg="Geastrum">G.</tp:taxon-name-part><tp:taxon-name-part taxon-name-part-type="species" reg="melanocephalum">melanocephalum</tp:taxon-name-part></tp:taxon-name></italic> can be distinguished from <italic><tp:taxon-name><tp:taxon-name-part taxon-name-part-type="genus" reg="Geastrum">G.</tp:taxon-name-part><tp:taxon-name-part taxon-name-part-type="species" reg="fibulatum">fibulatum</tp:taxon-name-part></tp:taxon-name></italic> by its endoperidial body with stalk, and arched expanded basidiomata (<xref ref-type="bibr" rid="B21">Jeppson et al. 2013</xref>).</p></tp:treatment-sec><tp:treatment-sec><!--Section generated to contain objects referenced in tp:taxon-treatment.--><fig id="F1" position="float" orientation="portrait"><object-id xmlns:xlink="http://www.w3.org/1999/xlink" content-type="doi" xlink:type="simple">10.3897/mycokeys.113.139672.figure1</object-id><object-id xmlns:xlink="http://www.w3.org/1999/xlink" content-type="arpha" xlink:type="simple">CA1FCEE5-4A7E-5498-AE55-267DA5AE7EC1</object-id><label>Figure 1.</label><caption><p>Maximum likelihood strict consensus tree illustrating the phylogeny of four new species and related species in <italic><tp:taxon-name><tp:taxon-name-part taxon-name-part-type="genus" reg="Geastrum">Geastrum</tp:taxon-name-part></tp:taxon-name></italic> based on <abbrev xmlns:xlink="http://www.w3.org/1999/xlink" xlink:title="internal transcribed spacers" id="ABBRID0EILCK" xlink:type="simple">ITS</abbrev>+<abbrev xmlns:xlink="http://www.w3.org/1999/xlink" xlink:title="large subunit" id="ABBRID0EMLCK" xlink:type="simple">nrLSU</abbrev>+<abbrev xmlns:xlink="http://www.w3.org/1999/xlink" xlink:title="largest subunit of ribosomal polymerase II" id="ABBRID0EQLCK" xlink:type="simple">RPB1</abbrev>+<abbrev xmlns:xlink="http://www.w3.org/1999/xlink" xlink:title="subunit 6 of ATP synthase" id="ABBRID0EULCK" xlink:type="simple">ATP6</abbrev> sequences. Branches are labeled with maximum likelihood bootstrap values ≥ 70%, parsimony bootstrap values &gt; 50% and Bayesian posterior probabilities ≥ 0.95, respectively. New species accessions are in bold, * type material</p></caption><graphic xmlns:xlink="http://www.w3.org/1999/xlink" xlink:href="mycokeys-113-073-g001.jpg" position="float" orientation="portrait" xlink:type="simple" id="oo_1236741.jpg"><uri content-type="original_file" xlink:type="simple">https://binary.pensoft.net/fig/1236741</uri></graphic></fig></tp:treatment-sec><ref-list><ref id="B10"><mixed-citation xmlns:xlink="http://www.w3.org/1999/xlink" xlink:type="simple"><person-group><name name-style="western"><surname>Domínguez</surname><given-names>L</given-names></name><name name-style="western"><surname>Castellano</surname><given-names>MA</given-names></name></person-group> (<year>1996</year>) A revision of the genera <italic><tp:taxon-name><tp:taxon-name-part taxon-name-part-type="genus">Radiigera</tp:taxon-name-part></tp:taxon-name></italic> and <italic><tp:taxon-name><tp:taxon-name-part taxon-name-part-type="genus">Pyrenogaster</tp:taxon-name-part></tp:taxon-name></italic>. Mycologia 88(5): 863–884. <ext-link xlink:href="10.1080/00275514.1996.12026726" ext-link-type="doi" xlink:type="simple">https://doi.org/10.1080/00275514.1996.12026726</ext-link></mixed-citation></ref><ref id="B21"><mixed-citation xmlns:xlink="http://www.w3.org/1999/xlink" xlink:type="simple"><person-group><name name-style="western"><surname>Jeppson</surname><given-names>M</given-names></name><name name-style="western"><surname>Nilsson</surname><given-names>RH</given-names></name><name name-style="western"><surname>Larsson</surname><given-names>E</given-names></name></person-group> (<year>2013</year>) <article-title>European earthstars in <tp:taxon-name><tp:taxon-name-part taxon-name-part-type="family">Geastraceae</tp:taxon-name-part></tp:taxon-name> (<tp:taxon-name><tp:taxon-name-part taxon-name-part-type="order">Geastrales</tp:taxon-name-part></tp:taxon-name>, <tp:taxon-name><tp:taxon-name-part taxon-name-part-type="subclass">Phallomycetidae</tp:taxon-name-part></tp:taxon-name>) - a systematic approach using morphology and molecular sequence data.</article-title><source>Systematics and Biodiversity</source><volume>11</volume>(<issue>4</issue>): <fpage>437</fpage>–<lpage>465</lpage>. <ext-link xlink:href="10.1080/14772000.2013.857367" ext-link-type="doi" xlink:type="simple">https://doi.org/10.1080/14772000.2013.857367</ext-link></mixed-citation></ref></ref-list></tp:taxon-treatment>
