# Supplementary material for: ﻿Morphology and multigene phylogeny revealed four new species of Geastrum (Geastrales, Basidiomycota) from China
Source: MycoKeys. 2025 Jan 28;113:73–100. doi: 10.3897/mycokeys.113.139672 (PMC11795189; doi:10.3897/mycokeys.113.139672)
Supplement: XML Treatment for Geastrum sinense [file mycokeys.113.139672-treatment3.xml]

<!DOCTYPE tp:taxon-treatment
  PUBLIC "-//TaxonX//DTD Taxonomic Treatment Publishing DTD v0 20100105//EN" "tax-treatment-NSO.dtd">
<tp:taxon-treatment xmlns:tp="http://www.plazi.org/taxpub"><tp:treatment-meta><kwd-group><label>Taxon classification</label><kwd>
                <named-content content-type="kingdom">Fungi</named-content>
              </kwd><kwd>
                <named-content content-type="order">Geastrales</named-content>
              </kwd><kwd>
                <named-content content-type="family">Geastraceae</named-content>
              </kwd></kwd-group><mixed-citation publication-type="journal"><person-group><name><surname>Yang</surname><given-names>Xin</given-names></name><name><surname>Zhu</surname><given-names>Yonggao</given-names></name><name><surname>Duan</surname><given-names>Songjing</given-names></name><name><surname>Wu</surname><given-names>Xingxing</given-names></name><name><surname>Zhao</surname><given-names>Changlin</given-names></name></person-group><article-title>﻿Morphology and multigene phylogeny revealed four new species of <italic><tp:taxon-name><tp:taxon-name-part taxon-name-part-type="genus" reg="Geastrum">Geastrum</tp:taxon-name-part></tp:taxon-name></italic> (<tp:taxon-name><tp:taxon-name-part taxon-name-part-type="order">Geastrales</tp:taxon-name-part></tp:taxon-name>, <tp:taxon-name><tp:taxon-name-part taxon-name-part-type="phylum">Basidiomycota</tp:taxon-name-part></tp:taxon-name>) from China</article-title><source>MycoKeys</source><day>28</day><month>01</month><year>2025</year><volume>113</volume><fpage>73</fpage><lpage>100</lpage><pub-id pub-id-type="doi">10.3897/mycokeys.113.139672</pub-id></mixed-citation></tp:treatment-meta><tp:nomenclature><label>﻿</label><tp:taxon-name>
              <object-id xmlns:xlink="http://www.w3.org/1999/xlink" content-type="arpha" xlink:type="simple">BEC2C0C3-D975-579E-A2D3-5C9B33411D6A</object-id>
              <tp:taxon-name-part taxon-name-part-type="genus" reg="Geastrum">Geastrum</tp:taxon-name-part>
              <tp:taxon-name-part taxon-name-part-type="species" reg="sinense">sinense</tp:taxon-name-part>
              <object-id xmlns:xlink="http://www.w3.org/1999/xlink" content-type="mycobank" xlink:type="simple">856266</object-id>
            </tp:taxon-name><tp:taxon-authority>X. Yang &amp; C.L. Zhao</tp:taxon-authority><tp:taxon-status xmlns:xlink="http://www.w3.org/1999/xlink" xlink:type="simple">sp. nov.</tp:taxon-status><xref ref-type="fig" rid="F6">Figs 6</xref><xref ref-type="fig" rid="F7">, 7</xref></tp:nomenclature><tp:treatment-sec sec-type="Holotype" id="SECID0EPEEK"><title>Holotype.</title><p>China • Fujian Province, Xiamen, Siming District, Xiamen Botanical Garden, <named-content xmlns:xlink="http://www.w3.org/1999/xlink" content-type="dwc:verbatimCoordinates" xlink:type="simple"><named-content content-type="geo-json" specific-use="{&#34;type&#34;:&#34;Point&#34;,&#34;coordinates&#34;:[118.100000,24.450000]}" id="NCID0EYEEK" xlink:type="simple">24°27'N, 118°6'E</named-content></named-content>, elev. 179 m, on the ground, 24 May 2024, CLZhao 36033 (<named-content xmlns:xlink="http://www.w3.org/1999/xlink" content-type="dwc:institutional_code" xlink:title="Southwest Forestry University" xlink:href="http://grbio.org/institution/southwest-forestry-college" xlink:type="simple">SWFC</named-content>).</p></tp:treatment-sec><tp:treatment-sec sec-type="etymology" id="SECID0EBFEK"><title>Etymology.</title><p><italic>Sinense</italic> (Lat.): referring to the species being found in China.</p></tp:treatment-sec><tp:treatment-sec sec-type="description" id="SECID0EJFEK"><title>Description.</title><p><bold>Fruiting body: <italic>Expanded basidiomata</italic></bold> medium sized, 10–25 mm in height, 15–40 mm in diameter. <bold><italic>Exoperidium</italic></bold>: arched, dehiscence often halfway down, splits into 5–9 lobes at maturity, lobes 3–10 mm wide, mostly rolled outward to under the outer exoperidial disc, tapered at the front end, turn to soft and thin upon drying. <bold><italic>Mycelial layer</italic></bold>: pinkish buff, without debris, not easily dislodged. <bold><italic>Fibrous layer</italic></bold>: white, tightly attached to the mycelial layer. <bold><italic>Pseudoparenchymatous layer</italic></bold>: smooth surface, cream to pink, not deciduous, aseptic collar when fresh, clay-buff to grayish brown, thinner and soft when dry.</p><fig id="F6" position="float" orientation="portrait"><object-id xmlns:xlink="http://www.w3.org/1999/xlink" content-type="doi" xlink:type="simple">10.3897/mycokeys.113.139672.figure6</object-id><object-id xmlns:xlink="http://www.w3.org/1999/xlink" content-type="arpha" xlink:type="simple">29237809-94E9-5216-9CA9-8A3494F1CB8F</object-id><label>Figure 6.</label><caption><p><italic><tp:taxon-name><tp:taxon-name-part taxon-name-part-type="genus" reg="Geastrum">Geastrum</tp:taxon-name-part><tp:taxon-name-part taxon-name-part-type="species" reg="sinense">sinense</tp:taxon-name-part></tp:taxon-name></italic> (CLZhao 36029, CLZhao 36031, CLZhao 36032, CLZhao 36033, CLZhao 36038) <bold>A</bold> basidiomata <bold>B</bold> peristome <bold>C</bold> capillital hyphae <bold>D</bold> basidiospores <bold>E</bold> pseudoparenchymatous layer <bold>F</bold> mycelium hyphae.</p></caption><graphic xmlns:xlink="http://www.w3.org/1999/xlink" xlink:href="mycokeys-113-073-g006.jpg" position="float" orientation="portrait" xlink:type="simple" id="oo_1236746.jpg"><uri content-type="original_file" xlink:type="simple">https://binary.pensoft.net/fig/1236746</uri></graphic></fig><p><bold>Endoperidial body</bold>: Globular, 8–15 mm in diameter, projecting apically, 1–3 mm length, sessile. <bold><italic>Endoperidium</italic></bold> pale to dark brown. <bold><italic>Peristome</italic></bold> broadly conical, fibrillose, dark brown to gray, distinctly delimited.</p><p><bold>Hyphal structure: <italic>Capillitial hyphae</italic></bold>: up to 4.5–6.5 µm in diameter, thick-walled to subsolid, brown, occasionally branched, <abbrev xmlns:xlink="http://www.w3.org/1999/xlink" xlink:title="Melzer’s reagent" id="ABBRID0ETHEK" xlink:type="simple">IKI</abbrev>–, <abbrev xmlns:xlink="http://www.w3.org/1999/xlink" xlink:title="cotton clue" id="ABBRID0EXHEK" xlink:type="simple">CB</abbrev>–; tissues unchanged in <abbrev xmlns:xlink="http://www.w3.org/1999/xlink" xlink:title="5% potassium hydroxide water solution" id="ABBRID0E2HEK" xlink:type="simple">KOH</abbrev>. <bold><italic>Exoperidium mycelium layer</italic></bold> outside, mycelium hyphae slightly thick-walled to thick-walled, 4–5 µm in diameter. <bold><italic>fibrous layer</italic></bold> in the middle, formed of the interlacing filament tissue, fibrous hyphae slightly thick-walled, 3–4.5 µm in diameter; <bold><italic>pseudoparenchymatous layer</italic></bold> inside, formed of the angular cell structured, 20–75 × 13–25 µm;</p><fig id="F7" position="float" orientation="portrait"><object-id xmlns:xlink="http://www.w3.org/1999/xlink" content-type="doi" xlink:type="simple">10.3897/mycokeys.113.139672.figure7</object-id><object-id xmlns:xlink="http://www.w3.org/1999/xlink" content-type="arpha" xlink:type="simple">4B0BEB5F-D803-5000-9A0A-5D77490D38AD</object-id><label>Figure 7.</label><caption><p><italic><tp:taxon-name><tp:taxon-name-part taxon-name-part-type="genus" reg="Geastrum">Geastrum</tp:taxon-name-part><tp:taxon-name-part taxon-name-part-type="species" reg="sinense">sinense</tp:taxon-name-part></tp:taxon-name></italic> (CLZhao 36033) <bold>A</bold> mycelium hyphae <bold>B</bold> fibrous hyphae <bold>C</bold> pseudoparenchymatous layer <bold>D</bold> basidiospores <bold>E</bold> capillital hyphae. Scale bars: 10 µm (<bold>A–C, E</bold>); 5 µm (<bold>D).</bold></p></caption><graphic xmlns:xlink="http://www.w3.org/1999/xlink" xlink:href="mycokeys-113-073-g007.jpg" position="float" orientation="portrait" xlink:type="simple" id="oo_1236747.jpg"><uri content-type="original_file" xlink:type="simple">https://binary.pensoft.net/fig/1236747</uri></graphic></fig><p><bold>Basidiospores</bold>: Spherical, 2.6–3(–3.5) × 2.5–3(–3.5) µm in diameter, yellowish brown to dark brown, <abbrev xmlns:xlink="http://www.w3.org/1999/xlink" xlink:title="Melzer’s reagent" id="ABBRID0ERJEK" xlink:type="simple">IKI</abbrev>–, <abbrev xmlns:xlink="http://www.w3.org/1999/xlink" xlink:title="cotton clue" id="ABBRID0EVJEK" xlink:type="simple">CB</abbrev>–; spore surface with echinulate, 0.4–0.8 µm in length, Q = 1.01, Q<sub>m</sub> = 1.01 ± 0.01.</p></tp:treatment-sec><tp:treatment-sec sec-type="material" id="SECID0E2JEK"><title>Additional specimens examined</title><p><bold>(paratypes).</bold> China • Fujian Province, Xiamen, Siming, Xiamen Botanical Garden, <named-content xmlns:xlink="http://www.w3.org/1999/xlink" content-type="dwc:verbatimCoordinates" xlink:type="simple"><named-content content-type="geo-json" specific-use="{&#34;type&#34;:&#34;Point&#34;,&#34;coordinates&#34;:[118.100000,24.450000]}" id="NCID0EGKEK" xlink:type="simple">24°27'N, 118°6'E</named-content></named-content>, elev. 179 m, on the ground, 24 May 2024, CLZhao 36029; CLZhao 36031; CLZhao 36032 and CLZhao 36038 (<named-content xmlns:xlink="http://www.w3.org/1999/xlink" content-type="dwc:institutional_code" xlink:title="Southwest Forestry University" xlink:href="http://grbio.org/institution/southwest-forestry-college" xlink:type="simple">SWFC</named-content>).</p></tp:treatment-sec><tp:treatment-sec sec-type="notes" id="SECID0EPKEK"><title>Notes.</title><p>Based on <abbrev xmlns:xlink="http://www.w3.org/1999/xlink" xlink:title="internal transcribed spacers" id="ABBRID0EVKEK" xlink:type="simple">ITS</abbrev>+nLSU+<abbrev xmlns:xlink="http://www.w3.org/1999/xlink" xlink:title="largest subunit of ribosomal polymerase II" id="ABBRID0EZKEK" xlink:type="simple">RPB1</abbrev>+<abbrev xmlns:xlink="http://www.w3.org/1999/xlink" xlink:title="subunit 6 of ATP synthase" id="ABBRID0E4KEK" xlink:type="simple">ATP6</abbrev> data (Fig. <xref ref-type="fig" rid="F1">1</xref>), <italic><tp:taxon-name><tp:taxon-name-part taxon-name-part-type="genus" reg="Geastrum">G.</tp:taxon-name-part><tp:taxon-name-part taxon-name-part-type="species" reg="sinense">sinense</tp:taxon-name-part></tp:taxon-name></italic> was sister to <italic><tp:taxon-name><tp:taxon-name-part taxon-name-part-type="genus" reg="Geastrum">G.</tp:taxon-name-part><tp:taxon-name-part taxon-name-part-type="species" reg="melanorhynchum">melanorhynchum</tp:taxon-name-part></tp:taxon-name></italic>. The <italic><tp:taxon-name><tp:taxon-name-part taxon-name-part-type="genus" reg="Geastrum">G.</tp:taxon-name-part><tp:taxon-name-part taxon-name-part-type="species" reg="sinense">sinense</tp:taxon-name-part></tp:taxon-name></italic> resembles <italic><tp:taxon-name><tp:taxon-name-part taxon-name-part-type="genus" reg="Geastrum">G.</tp:taxon-name-part><tp:taxon-name-part taxon-name-part-type="species" reg="oxysepalum">oxysepalum</tp:taxon-name-part></tp:taxon-name></italic> and <italic><tp:taxon-name><tp:taxon-name-part taxon-name-part-type="genus" reg="Geastrum">G.</tp:taxon-name-part><tp:taxon-name-part taxon-name-part-type="species" reg="floriforme">floriforme</tp:taxon-name-part></tp:taxon-name></italic> in sharing sessile endoperidial body. However, <italic><tp:taxon-name><tp:taxon-name-part taxon-name-part-type="genus" reg="Geastrum">G.</tp:taxon-name-part><tp:taxon-name-part taxon-name-part-type="species" reg="oxysepalum">oxysepalum</tp:taxon-name-part></tp:taxon-name></italic> differs from <italic><tp:taxon-name><tp:taxon-name-part taxon-name-part-type="genus" reg="Geastrum">G.</tp:taxon-name-part><tp:taxon-name-part taxon-name-part-type="species" reg="sinense">sinense</tp:taxon-name-part></tp:taxon-name></italic> by its shallowly saccate expanded basidiomata, and non-constant peristomal ring (<xref ref-type="bibr" rid="B45">Wang and Bau 2023</xref>); <italic><tp:taxon-name><tp:taxon-name-part taxon-name-part-type="genus" reg="Geastrum">G.</tp:taxon-name-part><tp:taxon-name-part taxon-name-part-type="species" reg="floriforme">floriforme</tp:taxon-name-part></tp:taxon-name></italic> can be distinguished from <italic><tp:taxon-name><tp:taxon-name-part taxon-name-part-type="genus" reg="Geastrum">G.</tp:taxon-name-part><tp:taxon-name-part taxon-name-part-type="species" reg="sinense">sinense</tp:taxon-name-part></tp:taxon-name></italic> by its deep saccate expanded basidiomata, and larger basidiospores (5.5–7 µm, <xref ref-type="bibr" rid="B66">Zhou et al. 2007</xref>)</p></tp:treatment-sec><tp:treatment-sec><!--Section generated to contain objects referenced in tp:taxon-treatment.--><fig id="F1" position="float" orientation="portrait"><object-id xmlns:xlink="http://www.w3.org/1999/xlink" content-type="doi" xlink:type="simple">10.3897/mycokeys.113.139672.figure1</object-id><object-id xmlns:xlink="http://www.w3.org/1999/xlink" content-type="arpha" xlink:type="simple">CA1FCEE5-4A7E-5498-AE55-267DA5AE7EC1</object-id><label>Figure 1.</label><caption><p>Maximum likelihood strict consensus tree illustrating the phylogeny of four new species and related species in <italic><tp:taxon-name><tp:taxon-name-part taxon-name-part-type="genus" reg="Geastrum">Geastrum</tp:taxon-name-part></tp:taxon-name></italic> based on <abbrev xmlns:xlink="http://www.w3.org/1999/xlink" xlink:title="internal transcribed spacers" id="ABBRID0EILCK" xlink:type="simple">ITS</abbrev>+<abbrev xmlns:xlink="http://www.w3.org/1999/xlink" xlink:title="large subunit" id="ABBRID0EMLCK" xlink:type="simple">nrLSU</abbrev>+<abbrev xmlns:xlink="http://www.w3.org/1999/xlink" xlink:title="largest subunit of ribosomal polymerase II" id="ABBRID0EQLCK" xlink:type="simple">RPB1</abbrev>+<abbrev xmlns:xlink="http://www.w3.org/1999/xlink" xlink:title="subunit 6 of ATP synthase" id="ABBRID0EULCK" xlink:type="simple">ATP6</abbrev> sequences. Branches are labeled with maximum likelihood bootstrap values ≥ 70%, parsimony bootstrap values &gt; 50% and Bayesian posterior probabilities ≥ 0.95, respectively. New species accessions are in bold, * type material</p></caption><graphic xmlns:xlink="http://www.w3.org/1999/xlink" xlink:href="mycokeys-113-073-g001.jpg" position="float" orientation="portrait" xlink:type="simple" id="oo_1236741.jpg"><uri content-type="original_file" xlink:type="simple">https://binary.pensoft.net/fig/1236741</uri></graphic></fig></tp:treatment-sec><ref-list><ref id="B45"><mixed-citation xmlns:xlink="http://www.w3.org/1999/xlink" xlink:type="simple"><person-group><name name-style="western"><surname>Wang</surname><given-names>X</given-names></name><name name-style="western"><surname>Bau</surname><given-names>T</given-names></name></person-group> (<year>2023</year>) <article-title>Seven new species of the genus <italic><tp:taxon-name><tp:taxon-name-part taxon-name-part-type="genus">Geastrum</tp:taxon-name-part></tp:taxon-name></italic> (<tp:taxon-name><tp:taxon-name-part taxon-name-part-type="order">Geastrales</tp:taxon-name-part></tp:taxon-name>, <tp:taxon-name><tp:taxon-name-part taxon-name-part-type="family">Geastraceae</tp:taxon-name-part></tp:taxon-name>) in China.</article-title><source>Journal of <tp:taxon-name><tp:taxon-name-part taxon-name-part-type="kingdom">Fungi</tp:taxon-name-part></tp:taxon-name> (Basel, Switzerland)</source><volume>9</volume>(<issue>2</issue>): <fpage>251</fpage>–<lpage>276</lpage>. <ext-link xlink:href="10.3390/jof9020251" ext-link-type="doi" xlink:type="simple">https://doi.org/10.3390/jof9020251</ext-link></mixed-citation></ref><ref id="B66"><mixed-citation xmlns:xlink="http://www.w3.org/1999/xlink" xlink:type="simple"><person-group><name name-style="western"><surname>Zhou</surname><given-names>TX</given-names></name><name name-style="western"><surname>Chen</surname><given-names>YH</given-names></name><name name-style="western"><surname>Zhao</surname><given-names>LZ</given-names></name><name name-style="western"><surname>Fu</surname><given-names>H</given-names></name><name name-style="western"><surname>Yang</surname><given-names>B</given-names></name></person-group> (<year>2007</year>) Flora fungorum sinicorum. Vol. 36. <tp:taxon-name><tp:taxon-name-part taxon-name-part-type="family">Geastraceae</tp:taxon-name-part></tp:taxon-name>, <tp:taxon-name><tp:taxon-name-part taxon-name-part-type="family">Nidulariaceae</tp:taxon-name-part></tp:taxon-name>. Science Press, Beijing, 1–167.</mixed-citation></ref></ref-list></tp:taxon-treatment>
