# Supplementary material for: ﻿Morphology and multigene phylogeny revealed four new species of Geastrum (Geastrales, Basidiomycota) from China
Source: MycoKeys. 2025 Jan 28;113:73–100. doi: 10.3897/mycokeys.113.139672 (PMC11795189; doi:10.3897/mycokeys.113.139672)
Supplement: XML Treatment for Geastrum trachelium [file mycokeys.113.139672-treatment4.xml]

<!DOCTYPE tp:taxon-treatment
  PUBLIC "-//TaxonX//DTD Taxonomic Treatment Publishing DTD v0 20100105//EN" "tax-treatment-NSO.dtd">
<tp:taxon-treatment xmlns:tp="http://www.plazi.org/taxpub"><tp:treatment-meta><kwd-group><label>Taxon classification</label><kwd>
                <named-content content-type="kingdom">Fungi</named-content>
              </kwd><kwd>
                <named-content content-type="order">Geastrales</named-content>
              </kwd><kwd>
                <named-content content-type="family">Geastraceae</named-content>
              </kwd></kwd-group><mixed-citation publication-type="journal"><person-group><name><surname>Yang</surname><given-names>Xin</given-names></name><name><surname>Zhu</surname><given-names>Yonggao</given-names></name><name><surname>Duan</surname><given-names>Songjing</given-names></name><name><surname>Wu</surname><given-names>Xingxing</given-names></name><name><surname>Zhao</surname><given-names>Changlin</given-names></name></person-group><article-title>﻿Morphology and multigene phylogeny revealed four new species of <italic><tp:taxon-name><tp:taxon-name-part taxon-name-part-type="genus" reg="Geastrum">Geastrum</tp:taxon-name-part></tp:taxon-name></italic> (<tp:taxon-name><tp:taxon-name-part taxon-name-part-type="order">Geastrales</tp:taxon-name-part></tp:taxon-name>, <tp:taxon-name><tp:taxon-name-part taxon-name-part-type="phylum">Basidiomycota</tp:taxon-name-part></tp:taxon-name>) from China</article-title><source>MycoKeys</source><day>28</day><month>01</month><year>2025</year><volume>113</volume><fpage>73</fpage><lpage>100</lpage><pub-id pub-id-type="doi">10.3897/mycokeys.113.139672</pub-id></mixed-citation></tp:treatment-meta><tp:nomenclature><label>﻿</label><tp:taxon-name>
              <object-id xmlns:xlink="http://www.w3.org/1999/xlink" content-type="arpha" xlink:type="simple">F10B753D-4F07-5382-B51E-31425720B618</object-id>
              <tp:taxon-name-part taxon-name-part-type="genus" reg="Geastrum">Geastrum</tp:taxon-name-part>
              <tp:taxon-name-part taxon-name-part-type="species" reg="trachelium">trachelium</tp:taxon-name-part>
              <object-id xmlns:xlink="http://www.w3.org/1999/xlink" content-type="mycobank" xlink:type="simple">856267</object-id>
            </tp:taxon-name><tp:taxon-authority>X. Yang &amp; C.L. Zhao</tp:taxon-authority><tp:taxon-status xmlns:xlink="http://www.w3.org/1999/xlink" xlink:type="simple">sp. nov.</tp:taxon-status><xref ref-type="fig" rid="F8">Figs 8</xref><xref ref-type="fig" rid="F9">, 9</xref></tp:nomenclature><tp:treatment-sec sec-type="Holotype" id="SECID0ECQEK"><title>Holotype.</title><p>China • Guangdong Province, Guangzhou, Huangpu District, Shuangchuanshi Mts., <named-content xmlns:xlink="http://www.w3.org/1999/xlink" content-type="dwc:verbatimCoordinates" xlink:type="simple"><named-content content-type="geo-json" specific-use="{&#34;type&#34;:&#34;Point&#34;,&#34;coordinates&#34;:[113.533333,23.183333]}" id="NCID0ELQEK" xlink:type="simple">23°11'N, 113°32′E</named-content></named-content>, elev. 69.6 m, on the fallen angiosperm leaves, 14 May 2024, CLZhao 35992 (<named-content xmlns:xlink="http://www.w3.org/1999/xlink" content-type="dwc:institutional_code" xlink:title="Southwest Forestry University" xlink:href="http://grbio.org/institution/southwest-forestry-college" xlink:type="simple">SWFC</named-content>).</p></tp:treatment-sec><tp:treatment-sec sec-type="etymology" id="SECID0EUQEK"><title>Etymology.</title><p><italic>Trachelium</italic> (Lat.): referring to the species having a long stipe.</p></tp:treatment-sec><tp:treatment-sec sec-type="description" id="SECID0E3QEK"><title>Description.</title><p><bold>Fruiting body: <italic>Unexpanded basidiomata</italic></bold>, 9–12 mm in diameter, ellipsoidal to fusiform, white to pink. <bold><italic>Expanded basidiomata</italic></bold> small to medium sized, 2–3 cm in diameter, 1.5–2 cm in height, and long stipe (height 0.5–1 cm). <bold><italic>Exoperidium</italic></bold>: deep saccate, dehiscence often halfway down, splits into 5–6 lobes at maturity, lobes 5–10 mm wide, tapered at the front end, exoperidium attached to the rhizomorphs, soft and thin upon drying. <bold><italic>Mycelial layer</italic></bold>: cream to clay-buff when fresh, without debris, not easily dislodged, turning to clay-buff when dry. <bold><italic>Fibrous layer</italic></bold>: white, tightly attached to the mycelial layer. <bold><italic>Pseudoparenchymatous layer</italic></bold>: smooth surface, cream to flesh pink when fresh, not deciduous, aseptic collar, turning to gray brown, thinner when dry.</p><fig id="F8" position="float" orientation="portrait"><object-id xmlns:xlink="http://www.w3.org/1999/xlink" content-type="doi" xlink:type="simple">10.3897/mycokeys.113.139672.figure8</object-id><object-id xmlns:xlink="http://www.w3.org/1999/xlink" content-type="arpha" xlink:type="simple">184C7F91-1754-53DA-ACCB-D67D27EA6F90</object-id><label>Figure 8.</label><caption><p><italic><tp:taxon-name><tp:taxon-name-part taxon-name-part-type="genus" reg="Geastrum">Geastrum</tp:taxon-name-part><tp:taxon-name-part taxon-name-part-type="species" reg="trachelium">trachelium</tp:taxon-name-part></tp:taxon-name></italic> (CLZhao 35939, CLZhao 35992, CLZhao 36055) <bold>A</bold> the environment of <italic><tp:taxon-name><tp:taxon-name-part taxon-name-part-type="genus" reg="Geastrum">G.</tp:taxon-name-part><tp:taxon-name-part taxon-name-part-type="species" reg="trachelium">trachelium</tp:taxon-name-part></tp:taxon-name></italic><bold>B, C</bold> basidiomata <bold>D, E, F</bold> unexpanded basidiomata <bold>G</bold> peristome <bold>H</bold> basidia <bold>I</bold> capillital hyphae <bold>J</bold> basidiospores <bold>K</bold> pseudoparenchymatous layer <bold>L</bold> mycelium hyphae.</p></caption><graphic xmlns:xlink="http://www.w3.org/1999/xlink" xlink:href="mycokeys-113-073-g008.jpg" position="float" orientation="portrait" xlink:type="simple" id="oo_1236748.jpg"><uri content-type="original_file" xlink:type="simple">https://binary.pensoft.net/fig/1236748</uri></graphic></fig><p><bold>Endoperidial body</bold>: Globular, 10–13 mm in diameter, projecting apically, 1–3 mm length, sessile. <bold><italic>Endoperidium</italic></bold> ash-gray, with a smooth surface and buff villus visible under the dissecting microscope. <bold><italic>Peristome</italic></bold> wide conical, fibrillose, ash-gray to dark gray, distinctly delimited.</p><fig id="F9" position="float" orientation="portrait"><object-id xmlns:xlink="http://www.w3.org/1999/xlink" content-type="doi" xlink:type="simple">10.3897/mycokeys.113.139672.figure9</object-id><object-id xmlns:xlink="http://www.w3.org/1999/xlink" content-type="arpha" xlink:type="simple">416A20BE-B671-5984-90B8-736BC067F004</object-id><label>Figure 9.</label><caption><p><italic><tp:taxon-name><tp:taxon-name-part taxon-name-part-type="genus" reg="Geastrum">Geastrum</tp:taxon-name-part><tp:taxon-name-part taxon-name-part-type="species" reg="trachelium">trachelium</tp:taxon-name-part></tp:taxon-name></italic> (CLZhao 35992) <bold>A</bold> mycelium hyphae <bold>B</bold> fibrous hyphae <bold>C</bold> pseudoparenchymatous layer <bold>D</bold> basidiospores <bold>E</bold> basidia <bold>F</bold> capillital hyphae. Scale bars: 10 µm (<bold>A–C, E, F</bold>); 5 µm (<bold>D</bold>).</p></caption><graphic xmlns:xlink="http://www.w3.org/1999/xlink" xlink:href="mycokeys-113-073-g009.jpg" position="float" orientation="portrait" xlink:type="simple" id="oo_1236749.jpg"><uri content-type="original_file" xlink:type="simple">https://binary.pensoft.net/fig/1236749</uri></graphic></fig><p><bold>Hyphal structure: <italic>Capillitial hyphae</italic></bold>: 3–4.5 µm in diameter, thick-walled, slightly yellowish, unbranched, <abbrev xmlns:xlink="http://www.w3.org/1999/xlink" xlink:title="Melzer’s reagent" id="ABBRID0ECVEK" xlink:type="simple">IKI</abbrev>–, <abbrev xmlns:xlink="http://www.w3.org/1999/xlink" xlink:title="cotton clue" id="ABBRID0EGVEK" xlink:type="simple">CB</abbrev>–; tissues unchanged in <abbrev xmlns:xlink="http://www.w3.org/1999/xlink" xlink:title="5% potassium hydroxide water solution" id="ABBRID0EKVEK" xlink:type="simple">KOH</abbrev>. <bold><italic>Exoperidium mycelium layer</italic></bold> outside, mycelium hyphae slightly thick-walled to solid, 2.2–3.1 µm in diameter; <bold><italic>fibrous layer</italic></bold> in the middle, formed of the interlacing filament tissue, fibrous hyphae slightly thick to thick-walled, 2.5–3.3 µm in diameter; <bold><italic>pseudoparenchymatous layer</italic></bold> inside, formed of the angular cell structured, 22–56 × 14.5–33 µm.</p><p><bold>Basidiospores</bold>: Spherical, (3.5–)3.7–4.3(–4.6) × (3.5–)3.8–4.3(–4.6) µm in diameter, grayish brown to dark brown, <abbrev xmlns:xlink="http://www.w3.org/1999/xlink" xlink:title="Melzer’s reagent" id="ABBRID0E2VEK" xlink:type="simple">IKI</abbrev>–, <abbrev xmlns:xlink="http://www.w3.org/1999/xlink" xlink:title="cotton clue" id="ABBRID0E6VEK" xlink:type="simple">CB</abbrev>–; spore surface with delicately echinulate, 0.4–0.9 µm in length, Q = 1.01, Q<sub>m</sub> = 1.01 ± 0.01. <bold><italic>Basidia</italic></bold> flask shaped, 13.5–18.5 × 6–9 μm, with 6 inconspicuous basidial pedicels.</p></tp:treatment-sec><tp:treatment-sec sec-type="material" id="SECID0EIWEK"><title>Additional specimens examined</title><p><bold>(paratypes).</bold> China • Guangdong Province, Guangzhou, Huangpu, Shuangchuanshi Mts., <named-content xmlns:xlink="http://www.w3.org/1999/xlink" content-type="dwc:verbatimCoordinates" xlink:type="simple"><named-content content-type="geo-json" specific-use="{&#34;type&#34;:&#34;Point&#34;,&#34;coordinates&#34;:[113.533333,23.183333]}" id="NCID0ETWEK" xlink:type="simple">23°11'N, 113°32'E</named-content></named-content>, elev. 69.6 m, on the fallen angiosperm leaves, 9 May 2024, CLZhao 35939; 1 June 2024, CLZhao 36055(<named-content xmlns:xlink="http://www.w3.org/1999/xlink" content-type="dwc:institutional_code" xlink:title="Southwest Forestry University" xlink:href="http://grbio.org/institution/southwest-forestry-college" xlink:type="simple">SWFC</named-content>).</p></tp:treatment-sec><tp:treatment-sec sec-type="notes" id="SECID0E3WEK"><title>Notes.</title><p>Based on <abbrev xmlns:xlink="http://www.w3.org/1999/xlink" xlink:title="internal transcribed spacers" id="ABBRID0ECXEK" xlink:type="simple">ITS</abbrev>+nLSU+<abbrev xmlns:xlink="http://www.w3.org/1999/xlink" xlink:title="largest subunit of ribosomal polymerase II" id="ABBRID0EGXEK" xlink:type="simple">RPB1</abbrev>+<abbrev xmlns:xlink="http://www.w3.org/1999/xlink" xlink:title="subunit 6 of ATP synthase" id="ABBRID0EKXEK" xlink:type="simple">ATP6</abbrev> data (Fig. <xref ref-type="fig" rid="F1">1</xref>), <italic><tp:taxon-name><tp:taxon-name-part taxon-name-part-type="genus" reg="Geastrum">G.</tp:taxon-name-part><tp:taxon-name-part taxon-name-part-type="species" reg="trachelium">trachelium</tp:taxon-name-part></tp:taxon-name></italic> was sister to <italic><tp:taxon-name><tp:taxon-name-part taxon-name-part-type="genus" reg="Geastrum">G.</tp:taxon-name-part><tp:taxon-name-part taxon-name-part-type="species" reg="suae">suae</tp:taxon-name-part></tp:taxon-name></italic>. The species <italic><tp:taxon-name><tp:taxon-name-part taxon-name-part-type="genus" reg="Geastrum">G.</tp:taxon-name-part><tp:taxon-name-part taxon-name-part-type="species" reg="trachelium">trachelium</tp:taxon-name-part></tp:taxon-name></italic> resembles <italic><tp:taxon-name><tp:taxon-name-part taxon-name-part-type="genus" reg="Geastrum">G.</tp:taxon-name-part><tp:taxon-name-part taxon-name-part-type="species" reg="yanshanense">yanshanense</tp:taxon-name-part></tp:taxon-name></italic> and <italic><tp:taxon-name><tp:taxon-name-part taxon-name-part-type="genus" reg="Geastrum">G.</tp:taxon-name-part><tp:taxon-name-part taxon-name-part-type="species" reg="hirsutum">hirsutum</tp:taxon-name-part></tp:taxon-name></italic> in sharing sessile endoperidial body. However, <italic><tp:taxon-name><tp:taxon-name-part taxon-name-part-type="genus" reg="Geastrum">G.</tp:taxon-name-part><tp:taxon-name-part taxon-name-part-type="species" reg="yanshanense">yanshanense</tp:taxon-name-part></tp:taxon-name></italic> differs from <italic><tp:taxon-name><tp:taxon-name-part taxon-name-part-type="genus" reg="Geastrum">G.</tp:taxon-name-part><tp:taxon-name-part taxon-name-part-type="species" reg="trachelium">trachelium</tp:taxon-name-part></tp:taxon-name></italic> by its smaller basidiospores (2.7–3.2 × 2.8–3.3 µm, <xref ref-type="bibr" rid="B67">Zhou et al. 2022</xref>); <italic><tp:taxon-name><tp:taxon-name-part taxon-name-part-type="genus" reg="Geastrum">G.</tp:taxon-name-part><tp:taxon-name-part taxon-name-part-type="species" reg="hirsutum">hirsutum</tp:taxon-name-part></tp:taxon-name></italic> can be distinguished from <italic><tp:taxon-name><tp:taxon-name-part taxon-name-part-type="genus" reg="Geastrum">G.</tp:taxon-name-part><tp:taxon-name-part taxon-name-part-type="species" reg="trachelium">trachelium</tp:taxon-name-part></tp:taxon-name></italic> by its subglobose to obovate unexpanded basidiomata, and smaller basidiospores (2.5–3 μm, <xref ref-type="bibr" rid="B2">Baseia and Calonge 2006</xref>).</p></tp:treatment-sec><tp:treatment-sec><!--Section generated to contain objects referenced in tp:taxon-treatment.--><fig id="F1" position="float" orientation="portrait"><object-id xmlns:xlink="http://www.w3.org/1999/xlink" content-type="doi" xlink:type="simple">10.3897/mycokeys.113.139672.figure1</object-id><object-id xmlns:xlink="http://www.w3.org/1999/xlink" content-type="arpha" xlink:type="simple">CA1FCEE5-4A7E-5498-AE55-267DA5AE7EC1</object-id><label>Figure 1.</label><caption><p>Maximum likelihood strict consensus tree illustrating the phylogeny of four new species and related species in <italic><tp:taxon-name><tp:taxon-name-part taxon-name-part-type="genus" reg="Geastrum">Geastrum</tp:taxon-name-part></tp:taxon-name></italic> based on <abbrev xmlns:xlink="http://www.w3.org/1999/xlink" xlink:title="internal transcribed spacers" id="ABBRID0EILCK" xlink:type="simple">ITS</abbrev>+<abbrev xmlns:xlink="http://www.w3.org/1999/xlink" xlink:title="large subunit" id="ABBRID0EMLCK" xlink:type="simple">nrLSU</abbrev>+<abbrev xmlns:xlink="http://www.w3.org/1999/xlink" xlink:title="largest subunit of ribosomal polymerase II" id="ABBRID0EQLCK" xlink:type="simple">RPB1</abbrev>+<abbrev xmlns:xlink="http://www.w3.org/1999/xlink" xlink:title="subunit 6 of ATP synthase" id="ABBRID0EULCK" xlink:type="simple">ATP6</abbrev> sequences. Branches are labeled with maximum likelihood bootstrap values ≥ 70%, parsimony bootstrap values &gt; 50% and Bayesian posterior probabilities ≥ 0.95, respectively. New species accessions are in bold, * type material</p></caption><graphic xmlns:xlink="http://www.w3.org/1999/xlink" xlink:href="mycokeys-113-073-g001.jpg" position="float" orientation="portrait" xlink:type="simple" id="oo_1236741.jpg"><uri content-type="original_file" xlink:type="simple">https://binary.pensoft.net/fig/1236741</uri></graphic></fig></tp:treatment-sec><ref-list><ref id="B67"><mixed-citation xmlns:xlink="http://www.w3.org/1999/xlink" xlink:type="simple"><person-group><name name-style="western"><surname>Zhou</surname><given-names>H</given-names></name><name name-style="western"><surname>Li</surname><given-names>JQ</given-names></name><name name-style="western"><surname>Hou</surname><given-names>CL</given-names></name></person-group> (<year>2022</year>) <article-title>Two new species of the genus <italic><tp:taxon-name><tp:taxon-name-part taxon-name-part-type="genus">Geastrum</tp:taxon-name-part></tp:taxon-name></italic> from the Yanshan Montains in China.</article-title><source>Mycosystema</source><volume>41</volume>: <fpage>1</fpage>–<lpage>16</lpage>. <ext-link xlink:href="10.13346/j.mycosystema.210194" ext-link-type="doi" xlink:type="simple">https://doi.org/10.13346/j.mycosystema.210194</ext-link></mixed-citation></ref><ref id="B2"><mixed-citation xmlns:xlink="http://www.w3.org/1999/xlink" xlink:type="simple"><person-group><name name-style="western"><surname>Baseia</surname><given-names>I</given-names></name><name name-style="western"><surname>Calonge</surname><given-names>FD</given-names></name></person-group> (<year>2006</year>) <article-title><italic><tp:taxon-name><tp:taxon-name-part taxon-name-part-type="genus">Geastrum</tp:taxon-name-part><tp:taxon-name-part taxon-name-part-type="species">hirsutum</tp:taxon-name-part></tp:taxon-name></italic>: A new earthstar fungus with a hairy exoperidium.</article-title><source>Mycotaxon</source><volume>95</volume>: <fpage>301</fpage>–<lpage>304</lpage>.</mixed-citation></ref></ref-list></tp:taxon-treatment>
