# Supplementary material for: ﻿Morphology and multigene phylogeny revealed four new species of Geastrum (Geastrales, Basidiomycota) from China
Source: MycoKeys. 2025 Jan 28;113:73–100. doi: 10.3897/mycokeys.113.139672 (PMC11795189; doi:10.3897/mycokeys.113.139672)
Supplement: XML Treatment for Geastrum beijingense [file mycokeys.113.139672-treatment5.xml]

<!DOCTYPE tp:taxon-treatment
  PUBLIC "-//TaxonX//DTD Taxonomic Treatment Publishing DTD v0 20100105//EN" "tax-treatment-NSO.dtd">
<tp:taxon-treatment xmlns:tp="http://www.plazi.org/taxpub"><tp:treatment-meta><kwd-group><label>Taxon classification</label><kwd>
                <named-content content-type="kingdom">Fungi</named-content>
              </kwd><kwd>
                <named-content content-type="order">Geastrales</named-content>
              </kwd><kwd>
                <named-content content-type="family">Geastraceae</named-content>
              </kwd></kwd-group><mixed-citation publication-type="journal"><person-group><name><surname>Yang</surname><given-names>Xin</given-names></name><name><surname>Zhu</surname><given-names>Yonggao</given-names></name><name><surname>Duan</surname><given-names>Songjing</given-names></name><name><surname>Wu</surname><given-names>Xingxing</given-names></name><name><surname>Zhao</surname><given-names>Changlin</given-names></name></person-group><article-title>﻿Morphology and multigene phylogeny revealed four new species of <italic><tp:taxon-name><tp:taxon-name-part taxon-name-part-type="genus" reg="Geastrum">Geastrum</tp:taxon-name-part></tp:taxon-name></italic> (<tp:taxon-name><tp:taxon-name-part taxon-name-part-type="order">Geastrales</tp:taxon-name-part></tp:taxon-name>, <tp:taxon-name><tp:taxon-name-part taxon-name-part-type="phylum">Basidiomycota</tp:taxon-name-part></tp:taxon-name>) from China</article-title><source>MycoKeys</source><day>28</day><month>01</month><year>2025</year><volume>113</volume><fpage>73</fpage><lpage>100</lpage><pub-id pub-id-type="doi">10.3897/mycokeys.113.139672</pub-id></mixed-citation></tp:treatment-meta><tp:nomenclature><label>﻿</label><tp:taxon-name>
              <object-id xmlns:xlink="http://www.w3.org/1999/xlink" content-type="arpha" xlink:type="simple">0526C977-A9FE-514C-B61E-091E966E50F4</object-id>
              <tp:taxon-name-part taxon-name-part-type="genus" reg="Geastrum">Geastrum</tp:taxon-name-part>
              <tp:taxon-name-part taxon-name-part-type="species" reg="beijingense">beijingense</tp:taxon-name-part>
              <object-id xmlns:xlink="http://www.w3.org/1999/xlink" content-type="mycobank" xlink:type="simple">570850</object-id>
            </tp:taxon-name><tp:taxon-authority>C.L Hou, Hao Zhou &amp; Ji Qi Li, Mycosystema 41: 11 (2022)</tp:taxon-authority></tp:nomenclature><tp:treatment-sec sec-type="Typus" id="SECID0EF3EK"><title>Typus.</title><p>China, Beijing, Yanqing District, Zhangjiaying Village, BJTC 248 (holotype).</p></tp:treatment-sec></tp:taxon-treatment>
