# Supplementary material for: ﻿Morphology and multigene phylogeny revealed four new species of Geastrum (Geastrales, Basidiomycota) from China
Source: MycoKeys. 2025 Jan 28;113:73–100. doi: 10.3897/mycokeys.113.139672 (PMC11795189; doi:10.3897/mycokeys.113.139672)
Supplement: XML Treatment for Geastrum sanglinense [file mycokeys.113.139672-treatment6.xml]

<!DOCTYPE tp:taxon-treatment
  PUBLIC "-//TaxonX//DTD Taxonomic Treatment Publishing DTD v0 20100105//EN" "tax-treatment-NSO.dtd">
<tp:taxon-treatment xmlns:tp="http://www.plazi.org/taxpub"><tp:treatment-meta><kwd-group><label>Taxon classification</label><kwd>
                <named-content content-type="kingdom">Fungi</named-content>
              </kwd><kwd>
                <named-content content-type="order">Geastrales</named-content>
              </kwd><kwd>
                <named-content content-type="family">Geastraceae</named-content>
              </kwd></kwd-group><mixed-citation publication-type="journal"><person-group><name><surname>Yang</surname><given-names>Xin</given-names></name><name><surname>Zhu</surname><given-names>Yonggao</given-names></name><name><surname>Duan</surname><given-names>Songjing</given-names></name><name><surname>Wu</surname><given-names>Xingxing</given-names></name><name><surname>Zhao</surname><given-names>Changlin</given-names></name></person-group><article-title>﻿Morphology and multigene phylogeny revealed four new species of <italic><tp:taxon-name><tp:taxon-name-part taxon-name-part-type="genus" reg="Geastrum">Geastrum</tp:taxon-name-part></tp:taxon-name></italic> (<tp:taxon-name><tp:taxon-name-part taxon-name-part-type="order">Geastrales</tp:taxon-name-part></tp:taxon-name>, <tp:taxon-name><tp:taxon-name-part taxon-name-part-type="phylum">Basidiomycota</tp:taxon-name-part></tp:taxon-name>) from China</article-title><source>MycoKeys</source><day>28</day><month>01</month><year>2025</year><volume>113</volume><fpage>73</fpage><lpage>100</lpage><pub-id pub-id-type="doi">10.3897/mycokeys.113.139672</pub-id></mixed-citation></tp:treatment-meta><tp:nomenclature><label>﻿</label><tp:taxon-name>
              <object-id xmlns:xlink="http://www.w3.org/1999/xlink" content-type="arpha" xlink:type="simple">ADABE0B8-38E5-577D-8BCB-80F114550C5B</object-id>
              <tp:taxon-name-part taxon-name-part-type="genus" reg="Geastrum">Geastrum</tp:taxon-name-part>
              <tp:taxon-name-part taxon-name-part-type="species" reg="sanglinense">sanglinense</tp:taxon-name-part>
              <object-id xmlns:xlink="http://www.w3.org/1999/xlink" content-type="mycobank" xlink:type="simple">845733</object-id>
            </tp:taxon-name><tp:taxon-authority>Y.Q. Wu &amp; Shu R. Wang, Mycoscience 65: 13 (2024). Synonym</tp:taxon-authority></tp:nomenclature><tp:treatment-sec sec-type="Typus" id="SECID0ES4EK"><title>Typus.</title><p>China, Shanxi Province, Yangcheng County, the Manghe Rhesus Monkey National Nature Reserve, located near Huiquan Village, HMSAU 15020 (holotype)</p></tp:treatment-sec><tp:treatment-sec sec-type="notes" id="SECID0EX4EK"><title>Note.</title><p>Our results show that the types of <italic><tp:taxon-name><tp:taxon-name-part taxon-name-part-type="genus" reg="Geastrum">Geastrum</tp:taxon-name-part><tp:taxon-name-part taxon-name-part-type="species" reg="beijingense">beijingense</tp:taxon-name-part></tp:taxon-name></italic> and <italic><tp:taxon-name><tp:taxon-name-part taxon-name-part-type="genus" reg="Geastrum">G.</tp:taxon-name-part><tp:taxon-name-part taxon-name-part-type="species" reg="sanglinense">sanglinense</tp:taxon-name-part></tp:taxon-name></italic> represent a single species, because <italic><tp:taxon-name><tp:taxon-name-part taxon-name-part-type="genus" reg="Geastrum">G.</tp:taxon-name-part><tp:taxon-name-part taxon-name-part-type="species" reg="beijingense">beijingense</tp:taxon-name-part></tp:taxon-name></italic> has the priority (<xref ref-type="bibr" rid="B67">Zhou et al. 2022</xref>), and <italic><tp:taxon-name><tp:taxon-name-part taxon-name-part-type="genus" reg="Geastrum">G.</tp:taxon-name-part><tp:taxon-name-part taxon-name-part-type="species" reg="sanglinense">sanglinense</tp:taxon-name-part></tp:taxon-name></italic> is treated as synonym of <italic><tp:taxon-name><tp:taxon-name-part taxon-name-part-type="genus" reg="Geastrum"/><tp:taxon-name-part taxon-name-part-type="species" reg="beijingense">beijingense</tp:taxon-name-part></tp:taxon-name></italic>. In addition, the type localities of these two taxa are very close with similar forest and climate. In the phylogenetic tree based on <abbrev xmlns:xlink="http://www.w3.org/1999/xlink" xlink:title="internal transcribed spacers" id="ABBRID0EX6EK" xlink:type="simple">ITS</abbrev>+LSU+rpb1+atp6 (Fig. <xref ref-type="fig" rid="F1">1</xref>), both <italic><tp:taxon-name><tp:taxon-name-part taxon-name-part-type="genus" reg="Geastrum">G.</tp:taxon-name-part><tp:taxon-name-part taxon-name-part-type="species" reg="beijingense">beijingense</tp:taxon-name-part></tp:taxon-name></italic> and <italic><tp:taxon-name><tp:taxon-name-part taxon-name-part-type="genus" reg="Geastrum">G.</tp:taxon-name-part><tp:taxon-name-part taxon-name-part-type="species" reg="sanglinense">sanglinense</tp:taxon-name-part></tp:taxon-name></italic> are nested in a lineage.</p></tp:treatment-sec><tp:treatment-sec><!--Section generated to contain objects referenced in tp:taxon-treatment.--><fig id="F1" position="float" orientation="portrait"><object-id xmlns:xlink="http://www.w3.org/1999/xlink" content-type="doi" xlink:type="simple">10.3897/mycokeys.113.139672.figure1</object-id><object-id xmlns:xlink="http://www.w3.org/1999/xlink" content-type="arpha" xlink:type="simple">CA1FCEE5-4A7E-5498-AE55-267DA5AE7EC1</object-id><label>Figure 1.</label><caption><p>Maximum likelihood strict consensus tree illustrating the phylogeny of four new species and related species in <italic><tp:taxon-name><tp:taxon-name-part taxon-name-part-type="genus" reg="Geastrum">Geastrum</tp:taxon-name-part></tp:taxon-name></italic> based on <abbrev xmlns:xlink="http://www.w3.org/1999/xlink" xlink:title="internal transcribed spacers" id="ABBRID0EILCK" xlink:type="simple">ITS</abbrev>+<abbrev xmlns:xlink="http://www.w3.org/1999/xlink" xlink:title="large subunit" id="ABBRID0EMLCK" xlink:type="simple">nrLSU</abbrev>+<abbrev xmlns:xlink="http://www.w3.org/1999/xlink" xlink:title="largest subunit of ribosomal polymerase II" id="ABBRID0EQLCK" xlink:type="simple">RPB1</abbrev>+<abbrev xmlns:xlink="http://www.w3.org/1999/xlink" xlink:title="subunit 6 of ATP synthase" id="ABBRID0EULCK" xlink:type="simple">ATP6</abbrev> sequences. Branches are labeled with maximum likelihood bootstrap values ≥ 70%, parsimony bootstrap values &gt; 50% and Bayesian posterior probabilities ≥ 0.95, respectively. New species accessions are in bold, * type material</p></caption><graphic xmlns:xlink="http://www.w3.org/1999/xlink" xlink:href="mycokeys-113-073-g001.jpg" position="float" orientation="portrait" xlink:type="simple" id="oo_1236741.jpg"><uri content-type="original_file" xlink:type="simple">https://binary.pensoft.net/fig/1236741</uri></graphic></fig></tp:treatment-sec><ref-list><ref id="B67"><mixed-citation xmlns:xlink="http://www.w3.org/1999/xlink" xlink:type="simple"><person-group><name name-style="western"><surname>Zhou</surname><given-names>H</given-names></name><name name-style="western"><surname>Li</surname><given-names>JQ</given-names></name><name name-style="western"><surname>Hou</surname><given-names>CL</given-names></name></person-group> (<year>2022</year>) <article-title>Two new species of the genus <italic><tp:taxon-name><tp:taxon-name-part taxon-name-part-type="genus">Geastrum</tp:taxon-name-part></tp:taxon-name></italic> from the Yanshan Montains in China.</article-title><source>Mycosystema</source><volume>41</volume>: <fpage>1</fpage>–<lpage>16</lpage>. <ext-link xlink:href="10.13346/j.mycosystema.210194" ext-link-type="doi" xlink:type="simple">https://doi.org/10.13346/j.mycosystema.210194</ext-link></mixed-citation></ref></ref-list></tp:taxon-treatment>
